# Supplementary material for: D-DOPA Is a Potent, Orally Bioavailable, Allosteric Inhibitor of Glutamate Carboxypeptidase II
Source: Pharmaceutics. 2022 Sep 23;14(10):2018. doi: 10.3390/pharmaceutics14102018 (PMC9608075; doi:10.3390/pharmaceutics14102018)
Supplement: Supplementary file 1 [file pharmaceutics-14-02018-s001.zip]

Archive with 1 entries (1 files):
- pharmaceutics-1890935-supplementary.pdf
